# Supplementary material for: Defining Patterns and Rates of Natural vs. Drought Driven Aquatic Community Variability Indicates the Ongoing Need for Long Term Ecological Research
Source: Biology (Basel). 2023 Apr 12;12(4):590. doi: 10.3390/biology12040590 (PMC10136097; doi:10.3390/biology12040590)
Supplement: Supplementary file 1 [file biology-12-00590-s001.zip]

Archive with 2 entries (2 files):
- SuppInfo_Diptera_Abundance-1.xlsx
- Supplementary Figure S1.pdf
